# Supplementary material for: Rheo-Fermentation Dough Properties, Bread-Making Quality and Aroma Characteristics of Red Bean (Vigna angularis) Sourdough Induced by LAB Weissella confusa QS813 Strain Fermentation
Source: Foods. 2023 Feb 1;12(3):605. doi: 10.3390/foods12030605 (PMC9913992; doi:10.3390/foods12030605)
Supplement: Supplementary file 1 [file foods-12-00605-s001.zip]

Archive with 1 entries (1 files):
- foods-2122726-supplementary.pdf
